# Supplementary material for: The impact of hyperoxia on brain activity: A resting-state and task-evoked electroencephalography (EEG) study
Source: PLoS One. 2017 May 2;12(5):e0176610. doi: 10.1371/journal.pone.0176610 (PMC5412995; doi:10.1371/journal.pone.0176610)
Supplement: S1 File — (XLSX) [file pone.0176610.s002.xlsx]

## Sheet: sheet 1
O2 breathing study
delta	room 1	HO	room 2	average NO		theta	room 1	HO	room 2	average NO		alpha	room 1	HO	room 2	average NO		beta	room 1	HO	room 2	average NO		gamma	room 1	HO	room 2	average NO
sub1	3.71865	4.03231	3.84272	3.78068		sub1	1.39436	1.62451	1.43815	1.41625		sub1	1.47406	1.53864	1.78995	1.632		sub1	1.72269	3.11335	6.50633	4.11451		sub1	0.999098	2.24804	5.54017	3.26963
sub2	6.79903	17.9251	2.71321	4.75612		sub2	0.912367	0.894247	0.792207	0.852287		sub2	0.520088	0.472847	0.546165	0.533127		sub2	1.69708	1.27825	1.78733	1.7422		sub2	1.00568	0.811554	1.05463	1.03016
sub3	3.79883	3.8058	4.01213	3.90548		sub3	3.5343	4.03218	4.19439	3.86434		sub3	15.2247	16.3689	21.7654	18.495		sub3	5.68786	4.4722	5.85647	5.77216		sub3	1.17656	1.05773	1.15336	1.16496
sub4	2.07867	2.8277	3.47299	2.77583		sub4	1.07302	1.12152	1.27427	1.17364		sub4	3.5809	3.40275	4.34728	3.96409		sub4	5.19401	3.33991	3.33991	4.26696		sub4	2.48695	2.22313	4.09184	3.2894
sub5	2.61481	2.39167	2.32085	2.46783		sub5	0.950989	0.958951	0.821922	0.886456		sub5	0.799475	0.687407	0.735382	0.767429		sub5	2.39684	1.70973	1.39596	1.8964		sub5	1.62399	1.08713	0.838302	1.23115
sub6	3.73065	3.72517	3.60442	3.66753		sub6	1.71247	1.90544	2.01412	1.86329		sub6	8.21421	8.72599	10.7507	9.48244		sub6	6.26375	4.64485	5.32407	5.79391		sub6	4.61945	2.74536	3.00667	3.81306
sub7	2.90216	3.17556	3.74496	3.32356		sub7	1.47291	1.57417	2.00327	1.73809		sub7	3.44012	3.84303	5.84061	4.64037		sub7	2.40449	2.49064	2.88277	2.64363		sub7	0.610398	1.20503	0.938538	0.774468
sub8	5.58273	5.58118	7.34516	6.46394		sub8	2.11717	2.53703	3.3371	2.72714		sub8	2.24389	2.53763	4.34018	3.29204		sub8	1.69609	1.77768	3.3417	2.51889		sub8	1.18168	1.31191	3.04271	2.1122
sub9	3.57463	3.94315	3.67546	3.62505		sub9	1.17822	1.14359	1.09339	1.13581		sub9	1.6301	1.66276	2.21976	1.92493		sub9	1.71677	1.55263	1.47286	1.59482		sub9	0.855707	0.711925	0.513004	0.684356
sub10	4.03568	3.93824	4.06751	4.05159		sub10	1.76512	1.71342	1.71322	1.73917		sub10	1.50735	1.19333	2.36112	1.93423		sub10	1.2855	1.10503	1.25331	1.2694		sub10	0.493488	0.431584	0.298571	0.39603
sub11	1.95978	2.08127	1.97077	1.96528		sub11	1.13687	1.09725	0.991123	1.064		sub11	1.13309	1.46346	2.29749	1.71529		sub11	1.01003	1.01478	1.26074	1.13538		sub11	0.3416	0.258949	0.282876	0.312238
sub12	3.142	3.27593	3.4076	3.2748		sub12	1.22883	1.43616	1.38422	1.30652		sub12	7.31548	6.1066	7.66178	7.48863		sub12	2.22663	2.38258	2.12395	2.17529		sub12	1.09253	1.56377	0.985786	1.03916
sub13	1.42176	1.8548	1.52894	1.47535		sub13	0.695739	0.736524	0.746996	0.721367		sub13	0.844491	0.939177	1.38777	1.11613		sub13	0.930578	0.978449	1.15803	1.0443		sub13	0.762547	0.83247	0.921462	0.842004
average		4.50445		3.50254		average		1.59808		1.57603		average		3.76481		4.38352		average		2.29693		2.76676		average		1.26835		1.53529
sham control study
	NO1	HO-sham	NO2	average NO			NO1	HO-sham	NO2	average NO			NO1	HO-sham	NO2	average NO			NO1	HO-sham	NO2	average NO			NO1	HO-sham	NO2	average NO
sub1	4.94188	5.03917	5.02416	4.98302		sub1	2.32624	2.50726	2.62525	2.47575		sub1	5.56429	7.33344	7.49226	6.52828		sub1	6.82419	7.06857	6.93868	6.88144		sub1	1.82709	1.17355	1.16273	1.49491
sub2	2.19138	5.1751	5.0243	3.60784		sub2	1.21021	1.24674	1.57619	1.3932		sub2	1.93648	2.42681	3.57109	2.75379		sub2	1.84547	1.89627	2.37943	2.11245		sub2	0.426926	0.355325	0.457663	0.442295
sub3	5.5233	5.1751	5.24959	5.38645		sub3	2.03248	2.01438	2.11164	2.07206		sub3	3.90872	4.25495	5.72978	4.81925		sub3	1.43245	1.74482	2.15538	1.79392		sub3	0.57798	0.96057	1.28337	0.930677
sub4	2.87922	2.56487	2.78419	2.8317		sub4	1.39808	1.27211	1.36618	1.38213		sub4	3.50624	3.51217	4.05104	3.77864		sub4	1.04803	0.86041	0.946137	0.997081		sub4	0.459717	0.242051	0.352189	0.405953
sub5	3.07542	3.13185	3.82264	3.44903		sub5	1.69948	1.7122	2.39791	2.04869		sub5	2.56421	2.13481	3.64042	3.10231		sub5	1.47717	1.0382	1.47998	1.47857		sub5	0.971117	0.51689	0.727437	0.849277
sub6	2.80784	2.56821	2.73722	2.77253		sub6	1.0765	1.01288	1.01786	1.04718		sub6	0.54404	0.608113	0.687768	0.615904		sub6	0.644218	0.776632	0.813174	0.728696		sub6	0.386445	0.560205	0.493284	0.439864
sub7	1.63588	2.27614	3.55209	2.59399		sub7	0.88424	1.05838	1.71671	1.30048		sub7	1.58581	2.41863	2.43378	2.00979		sub7	1.13027	2.95099	2.22554	1.67791		sub7	0.29059	1.7906	1.03573	0.663162
sub8	3.25848	2.72516	2.67608	2.96728		sub8	1.23121	1.45258	1.71799	1.4746		sub8	1.4635	1.76607	2.0293	1.7464		sub8	2.56031	2.49238	2.32596	2.44313		sub8	1.38809	1.3546	1.18208	1.28509
sub9	6.24559	1.71081	1.24196	3.74377		sub9	0.539209	0.544045	0.486216	0.512712		sub9	0.632464	1.10236	1.48923	1.06085		sub9	1.72184	2.37199	2.43475	2.0783		sub9	1.25404	1.78591	1.8271	1.54057
sub10	3.57881	3.54212	3.7971	3.68795		sub10	1.55989	1.65885	1.76333	1.66161		sub10	2.91566	4.19095	5.27753	4.09659		sub10	2.8051	2.43833	2.47163	2.63836		sub10	1.56739	1.04672	1.03134	1.29936
sub11	3.39248	3.39549	3.66348	3.52798		sub11	2.04335	2.2325	2.67384	2.35859		sub11	3.14536	4.40581	5.52788	4.33662		sub11	4.4738	4.90443	5.9286	5.2012		sub11	2.45782	2.54481	3.05524	2.75653
sub12	3.29627	3.5598	3.72892	3.5126		sub12	1.60759	1.65441	1.75543	1.68151		sub12	3.24886	4.26563	4.47527	3.86207		sub12	1.17652	1.18038	1.73454	1.45553		sub12	0.39605	0.340369	1.00329	0.699669
sub13	3.8136	3.95479	3.81701	3.8153		sub13	2.21658	2.57303	2.26191	2.23925		sub13	4.47729	7.00083	6.31297	5.39513		sub13	3.85925	4.99759	3.63775	3.7485		sub13	3.694	4.28521	2.85992	3.27696
average		3.44759		3.60611		average		1.61072		1.66521		average		3.49389		3.39274		average		2.67085		2.55654		average		1.30437		1.23725
